# Supplementary material for: Prophylactic Vaccination and Intratumoral Boost with HER2-Expressing Oncolytic Herpes Simplex Virus Induces Robust and Persistent Immune Response against HER2-Positive Tumor Cells
Source: Vaccines (Basel). 2023 Dec 2;11(12):1805. doi: 10.3390/vaccines11121805 (PMC10747554; doi:10.3390/vaccines11121805)
Supplement: Supplementary file 1 [file vaccines-11-01805-s001.zip]

Archive with 1 entries (1 files):
- vaccines-2660161-supplementary.pdf
